# Supplementary material for: Novel Blood Collection Tubes Improve Sample Preservation in a Multicenter Study in Thailand
Source: Diagnostics (Basel). 2025 Sep 20;15(18):2398. doi: 10.3390/diagnostics15182398 (PMC12468855; doi:10.3390/diagnostics15182398)
Supplement: Supplementary file 1 [file diagnostics-15-02398-s001.zip]

Archive with 1 entries (1 files):
- diagnostics-3855555-supplementary.pdf
